# Supplementary material for: Long-Term Clinical Outcome and Prognostic Factors of Children and Adolescents with Localized Rhabdomyosarcoma Treated on the CWS-2002P Protocol
Source: Cancers (Basel). 2022 Feb 11;14(4):899. doi: 10.3390/cancers14040899 (PMC8870315; doi:10.3390/cancers14040899)
Supplement: Supplementary file 1 [file cancers-14-00899-s001.zip]

Archive with 1 entries (1 files):
- cancers-1580159-supplementary.pdf
